# Supplementary material for: Diet-Induced Obesity Impairs Outcomes and Induces Multi-Factorial Deficiencies in Effector T Cell Responses Following Anti-CTLA-4 Combinatorial Immunotherapy in Renal Tumor-Bearing Mice
Source: Cancers (Basel). 2021 May 11;13(10):2295. doi: 10.3390/cancers13102295 (PMC8151089; doi:10.3390/cancers13102295)
Supplement: Supplementary file 1 [file cancers-13-02295-s001.zip]

Archive with 8 entries (8 files):
- Supplemental Figure 1.pdf
- __MACOSX/._Supplemental Figure 1.pdf
- Supplemental Figure 2.pdf
- __MACOSX/._Supplemental Figure 2.pdf
- Supplemental Figure 3.pdf
- __MACOSX/._Supplemental Figure 3.pdf
- Turbitt-2020-Supplemental Table 1.xlsx
- __MACOSX/._Turbitt-2020-Supplemental Table 1.xlsx
