# Supplementary material for: Diet-Induced Obesity Impairs Outcomes and Induces Multi-Factorial Deficiencies in Effector T Cell Responses Following Anti-CTLA-4 Combinatorial Immunotherapy in Renal Tumor-Bearing Mice
Source: Cancers (Basel). 2021 May 11;13(10):2295. doi: 10.3390/cancers13102295 (PMC8151089; doi:10.3390/cancers13102295)
Supplement: Supplementary file 1 [file cancers-13-02295-s001.zip › Turbitt-2020-Supplemental Table 1.xlsx]

## Sheet: S. Table 1
Supplementary Table 1. List of T cell related genes from Figure 3
OB-RES+AdTR/CpG+⍺CTLA-4 versus OB-RES+NT					DIO+AdTR/CpG+⍺CTLA-4 versus DIO+NT
Gene	Log2 fold change	Fold change	P-value		Gene	Log2 fold change	Fold change	P-value
Tnfrsf13c	-2.48	5.58	0.002		Tnfrsf13c	-1.11	2.16	0.156
Il12rb1	-2.24	4.72	0.003		Il12rb1	-1.37	2.58	0.087
Il23a	-2.05	4.14	0.003		Il23a	-0.65	1.57	0.346
Bcl2	-1.99	3.97	<0.001		Bcl2	-0.7	1.62	0.133
Anxa1	-1.93	3.81	0.002		Anxa1	-1.11	2.16	0.094
Tyk2	-1.52	2.87	0.006		Tyk2	0.09	1.07	0.875
Foxj1	-1.51	2.85	0.027		Foxj1	-0.32	1.25	0.658
Pvr	-1.47	2.77	0.008		Pvr	-0.86	1.81	0.148
Ccl7	-1.47	2.77	0.019		Ccl7	-0.58	1.5	0.39
Csf2	-1.33	2.51	0.06		Csf2	-1.04	2.06	0.185
Il1r1	-1.17	2.25	<0.001		Il1r1	-0.53	1.45	0.097
Nos2	-1	1.99	0.092		Nos2	-0.12	1.08	0.857
Ccl2	-0.99	1.99	0.077		Ccl2	-0.44	1.36	0.483
Trp53	-0.95	1.94	0.006		Trp53	-0.32	1.25	0.387
Il4ra	-0.93	1.91	0.004		Il4ra	-0.29	1.22	0.392
Relb	-0.89	1.85	0.011		Relb	-0.44	1.35	0.246
Socs3	-0.88	1.84	0.14		Socs3	-0.27	1.2	0.693
Lgals3	-0.88	1.84	0.126		Lgals3	-0.55	1.47	0.396
Cebpb	-0.88	1.84	0.081		Cebpb	-0.52	1.43	0.357
Mapk8	-0.75	1.68	<0.001		Mapk8	-0.28	1.21	0.191
Tgfb3	-0.75	1.68	0.033		Tgfb3	-0.25	1.19	0.504
Cd86	-0.74	1.67	0.057		Cd86	0.22	1.16	0.62
Mapk1	-0.7	1.62	0.003		Mapk1	-0.1	1.07	0.677
Il1b	-0.69	1.61	0.291		Il1b	-0.52	1.43	0.492
H2-M3	-0.69	1.61	0.038		H2-M3	0.02	1.01	0.962
Tlr4	-0.59	1.5	0.296		Tlr4	-1.15	2.22	0.085
Tgfb1	-0.59	1.5	0.015		Tgfb1	-0.25	1.19	0.332
Bcl10	-0.55	1.46	0.005		Bcl10	-0.3	1.23	0.159
Nfatc1	-0.52	1.43	0.048		Nfatc1	0.05	1.03	0.875
Rora	-0.46	1.37	0.01		Rora	-0.26	1.2	0.18
Cd28	-0.39	1.31	0.31		Cd28	-1	2	0.033
Il18r1	-0.37	1.3	0.37		Il18r1	-0.14	1.1	0.77
Cd40	-0.32	1.25	0.131		Cd40	-0.07	1.05	0.762
Itgam	-0.28	1.21	0.487		Itgam	-0.25	1.19	0.584
Gata3	-0.27	1.21	0.197		Gata3	-0.08	1.05	0.751
Stat5b	-0.26	1.19	0.146		Stat5b	0.24	1.18	0.243
Stat6	-0.25	1.19	0.132		Stat6	-0.14	1.1	0.447
Tnf	-0.23	1.17	0.581		Tnf	-1.03	2.04	0.04
Il18rap	-0.21	1.16	0.557		Il18rap	-0.64	1.55	0.127
Rel	-0.18	1.13	0.507		Rel	0.09	1.07	0.766
Sell	-0.16	1.11	0.744		Sell	-0.62	1.53	0.269
Nfkb1	-0.15	1.11	0.361		Nfkb1	-0.03	1.02	0.87
Traf2	-0.14	1.1	0.336		Traf2	-0.11	1.08	0.518
Ccl3	-0.13	1.1	0.831		Ccl3	-0.35	1.27	0.633
Spn	-0.12	1.09	0.547		Spn	0.21	1.16	0.378
Ifnar1	-0.11	1.08	0.343		Ifnar1	0.05	1.03	0.735
Crebbp	-0.1	1.07	0.367		Crebbp	0.09	1.06	0.483
Bcl6	-0.1	1.07	0.745		Bcl6	0.08	1.06	0.817
Jak3	-0.08	1.06	0.778		Jak3	0.35	1.27	0.314
Itgax	-0.02	1.01	0.965		Itgax	0.22	1.17	0.659
Egr1	0	1	0.992		Egr1	-0.33	1.26	0.292
Cd276	0.01	1.01	0.978		Cd276	-0.27	1.2	0.627
Cd80	0.03	1.02	0.943		Cd80	-0.21	1.16	0.641
Ripk2	0.04	1.03	0.825		Ripk2	-0.02	1.01	0.927
Cd47	0.05	1.03	0.809		Cd47	0.19	1.14	0.421
Casp3	0.06	1.04	0.564		Casp3	0.06	1.04	0.649
Lcp1	0.09	1.06	0.706		Lcp1	0.11	1.08	0.689
Yy1	0.12	1.09	0.554		Yy1	-0.04	1.03	0.857
Ccr7	0.12	1.09	0.728		Ccr7	0.28	1.21	0.508
Ada	0.14	1.1	0.635		Ada	-0.23	1.18	0.486
H2-D1	0.14	1.1	0.472		H2-D1	0.27	1.21	0.237
Psmb10	0.16	1.12	0.731		Psmb10	0.89	1.86	0.113
Vegfa	0.19	1.14	0.31		Vegfa	-0.09	1.06	0.685
Jak1	0.2	1.15	0.062		Jak1	0.14	1.1	0.256
Traf6	0.2	1.15	0.3		Traf6	0.12	1.09	0.595
H2-K1	0.23	1.17	0.386		H2-K1	0.62	1.53	0.054
Itgb2	0.29	1.23	0.326		Itgb2	0.74	1.67	0.042
Ccnd3	0.32	1.25	0.062		Ccnd3	-0.16	1.12	0.392
Fas	0.34	1.26	0.396		Fas	0.69	1.61	0.145
Il7r	0.34	1.27	0.381		Il7r	0.07	1.05	0.878
Il18	0.35	1.27	0.252		Il18	0.39	1.31	0.273
H2-T23	0.36	1.28	0.29		H2-T23	0.58	1.5	0.14
Tnfsf14	0.36	1.28	0.515		Tnfsf14	0.18	1.13	0.772
Spp1	0.39	1.31	0.089		Spp1	-0.59	1.5	0.03
Ccr2	0.42	1.34	0.191		Ccr2	0.41	1.33	0.267
Btla	0.44	1.35	0.419		Btla	1.77	3.41	0.017
Tlr6	0.44	1.36	0.152		Tlr6	0.2	1.15	0.558
Rps6	0.44	1.36	0.097		Rps6	0.19	1.14	0.52
Tap1	0.45	1.37	0.127		Tap1	0.8	1.74	0.024
Cd83	0.5	1.41	0.166		Cd83	0.59	1.51	0.156
Psen2	0.54	1.45	0.002		Psen2	0.28	1.22	0.115
Ccr5	0.55	1.46	0.083		Ccr5	0.71	1.64	0.055
Vcam1	0.62	1.54	0.069		Vcam1	1.05	2.07	0.011
Tigit	0.63	1.54	0.225		Tigit	2.12	4.35	0.006
Itch	0.63	1.54	0.02		Itch	0.52	1.43	0.083
Cxcr4	0.67	1.6	0.009		Cxcr4	0.51	1.43	0.068
Ptprc	0.75	1.68	0.05		Ptprc	0.51	1.42	0.234
Pvrl2	0.77	1.71	0.003		Pvrl2	0.51	1.42	0.073
Il13ra1	0.79	1.73	0.001		Il13ra1	0.23	1.17	0.314
Psen1	0.8	1.74	0.013		Psen1	0.43	1.35	0.208
Cd274	0.8	1.74	0.003		Cd274	0.45	1.36	0.112
Il6st	0.81	1.75	0.017		Il6st	0.77	1.7	0.045
Ikzf1	0.84	1.8	0.034		Ikzf1	0.79	1.73	0.091
Cd4	0.85	1.8	0.084		Cd4	1.03	2.04	0.074
Pdcd1lg2	0.85	1.81	0.142		Pdcd1lg2	1.81	3.51	0.03
Map3k7	0.86	1.81	0.002		Map3k7	0.44	1.35	0.124
Nfatc2	0.87	1.83	0.002		Nfatc2	0.87	1.83	0.012
Tnfrsf14	0.94	1.92	0.012		Tnfrsf14	1.53	2.89	0.001
Rorc	0.98	1.97	0.031		Rorc	0.73	1.66	0.148
Stat1	1.02	2.03	0.011		Stat1	1.39	2.62	0.003
Tmed1	1.04	2.06	0.006		Tmed1	0.63	1.55	0.119
H2-DMa	1.1	2.14	0.001		H2-DMa	1.12	2.17	0.003
Il2rg	1.1	2.14	0.002		Il2rg	1.51	2.85	0.001
Irf8	1.15	2.22	<0.001		Irf8	1.01	2.01	0.004
Cd74	1.21	2.31	0.022		Cd74	1.42	2.68	0.021
Flt3	1.23	2.35	0.011		Flt3	-0.36	1.28	0.433
Maf	1.25	2.38	0.002		Maf	1.78	3.43	<0.001
Lag3	1.26	2.39	0.078		Lag3	1.79	3.46	0.043
Syk	1.29	2.45	0.002		Syk	0.18	1.13	0.658
Xcl1	1.45	2.73	0.048		Xcl1	1.83	3.56	0.034
Ccl11	1.47	2.77	0.02		Ccl11	0.08	1.05	0.91
Itga1	1.48	2.79	0.003		Itga1	0.95	1.93	0.068
Pdcd1	1.53	2.89	0.008		Pdcd1	1.73	3.32	0.012
Icosl	1.57	2.97	<0.001		Icosl	1.02	2.03	0.01
Ikzf2	1.57	2.97	0.005		Ikzf2	1.34	2.53	0.033
Tgfb2	1.57	2.97	0.007		Tgfb2	0.42	1.34	0.484
Icam1	1.67	3.18	<0.001		Icam1	0.57	1.48	0.184
Tnfsf13b	1.73	3.32	0.017		Tnfsf13b	2.32	4.99	0.014
Jak2	1.74	3.34	<0.001		Jak2	0.99	1.99	0.027
Ctsh	1.75	3.36	0.001		Ctsh	1.55	2.93	0.008
Irf4	1.75	3.36	0.003		Irf4	0.36	1.29	0.518
Irf1	1.81	3.51	<0.001		Irf1	1.08	2.11	0.031
Lck	1.82	3.53	<0.001		Lck	1.24	2.36	0.014
Cd48	1.88	3.68	<0.001		Cd48	1.44	2.71	0.008
Thy1	1.99	3.97	<0.001		Thy1	1.71	3.27	0.001
Itgal	2.04	4.11	<0.001		Itgal	1.12	2.17	0.014
H2-Ab1	2.18	4.53	<0.001		H2-Ab1	2.03	4.08	0.001
Cxcl13	2.19	4.56	0.004		Cxcl13	2.5	5.66	0.005
Socs1	2.21	4.63	<0.001		Socs1	1.66	3.16	0.008
H2-Aa	2.36	5.13	<0.001		H2-Aa	1.89	3.71	0.003
Tcf7	2.37	5.17	0.001		Tcf7	1.24	2.36	0.071
Icos	2.4	5.28	0.001		Icos	1.96	3.89	0.011
Il15	2.41	5.31	0.001		Il15	2.42	5.35	0.005
Il2ra	2.54	5.82	<0.001		Il2ra	0.75	1.68	0.208
Card11	2.63	6.19	0.008		Card11	2.09	4.26	0.06
Zap70	2.75	6.73	<0.001		Zap70	1.53	2.89	0.026
Cd247	2.82	7.06	<0.001		Cd247	2.02	4.06	0.004
Pou2f2	2.92	7.57	<0.001		Pou2f2	2.25	4.76	0.002
Cd1d1	3.12	8.69	<0.001		Cd1d1	1	2	0.252
Dpp4	3.19	9.13	<0.001		Dpp4	2.48	5.58	0.006
Cd3d	3.29	9.78	<0.001		Cd3d	2.59	6.02	0.001
Fcgr4	3.57	11.88	<0.001		Fcgr4	2.75	6.73	<0.001
Cd5	3.59	12.04	<0.001		Cd5	2.65	6.28	0.005
Cxcr3	3.59	12.04	<0.001		Cxcr3	3.6	12.13	0.001
Ccl19	3.64	12.47	0.001		Ccl19	1.92	3.78	0.092
Cd8a	3.7	13	<0.001		Cd8a	3.49	11.24	<0.001
Cd3e	4.13	17.51	<0.001		Cd3e	3.09	8.51	0.002
Cxcl12	4.26	19.16	<0.001		Cxcl12	2.93	7.62	0.007
Cd8b1	4.28	19.43	<0.001		Cd8b1	3.1	8.57	0.006
Cd3g	4.45	21.86	<0.001		Cd3g	3.22	9.32	0.002
Itk	4.5	22.63	<0.001		Itk	3.67	12.73	0.002
Ccl5	5.46	44.02	<0.001		Ccl5	4.06	16.68	<0.001
